# Supplementary material for: Intracellular bottlenecking permits no more than three tomato yellow leaf curl virus genomes to initiate replication in a single cell
Source: PLoS Pathog. 2023 May 1;19(5):e1011365. doi: 10.1371/journal.ppat.1011365 (PMC10174518; doi:10.1371/journal.ppat.1011365)
Supplement: S1 Dataset — (XLSX) [file ppat.1011365.s001.xlsx]

## Sheet: Raw counts
Repeat	Sample #	Green (G)	Red (R)	G & R
1st, OD 0.05	1	13	33	70
	2	19	35	67
	3	15	32	57
	4	24	40	73
	5	25	42	66
	6	19	47	43
	7	22	33	87
	8	25	29	71
	9	19	29	82
	10	19	53	85
1st, OD 0.5	1	21	31	72
	2	30	35	52
	3	24	33	57
	4	45	38	73
	5	27	32	73
	6	32	54	39
	7	16	35	72
	8	6	25	67
	9	22	45	65
	10	8	28	58
2nd, OD 0.05	1	48	54	84
	2	38	53	78
	3	25	34	131
	4	29	46	74
	5	33	48	82
	6	32	54	72
	7	20	41	71
	8	33	53	74
	9	42	62	104
	10	36	53	64
2nd, OD 0.5	1	25	26	89
	2	12	19	92
	3	22	26	67
	4	33	36	69
	5	29	26	83
	6	50	47	83
	7	34	36	116
	8	25	33	107
	9	27	45	70
	10	36	50	100
3rd, OD 0.05	1	14	21	45
	2	19	20	51
	3	28	19	42
	4	12	25	62
	5	20	27	39
	6	13	26	46
	7	20	26	51
	8	22	29	52
	9	10	19	36
	10	17	19	44
3rd, OD 0.5	1	13	19	54
	2	14	15	66
	3	8	15	45
	4	15	20	67
	5	10	21	57
	6	19	32	33
	7	22	20	64
	8	25	30	46
	9	11	21	80
	10	12	27	67
