# Supplementary material for: Intracellular bottlenecking permits no more than three tomato yellow leaf curl virus genomes to initiate replication in a single cell
Source: PLoS Pathog. 2023 May 1;19(5):e1011365. doi: 10.1371/journal.ppat.1011365 (PMC10174518; doi:10.1371/journal.ppat.1011365)
Supplement: S2 Dataset — (XLSX) [file ppat.1011365.s002.xlsx]

## Sheet: Raw counts
Repeat	Sample #	Green (G)	Red (R)	G & R
1st, OD 0.05	1	4	36	23
	2	4	30	30
	3	6	22	40
	4	4	28	18
	5	9	32	18
	6	3	27	22
	7	6	29	37
	8	4	29	20
	9	3	34	35
	10	7	26	35
1st, OD 0.5	1	5	64	13
	2	3	66	18
	3	2	60	27
	4	7	53	19
	5	2	54	22
	6	4	42	12
	7	3	42	9
	8	2	54	21
	9	5	55	20
	10	5	67	24
2nd, OD 0.05	1	3	39	23
	2	7	38	24
	3	4	43	29
	4	5	29	16
	5	1	54	33
	6	1	43	30
	7	3	45	24
	8	4	48	52
	9	5	48	41
	10	7	31	19
2nd, OD 0.5	1	8	30	32
	2	5	39	27
	3	2	41	33
	4	3	43	17
	5	8	46	13
	6	16	67	38
	7	3	61	34
	8	5	59	34
	9	6	49	40
	10	12	55	25
3rd, OD 0.05	1	8	64	61
	2	9	52	55
	3	19	37	25
	4	14	33	52
	5	26	26	36
	6	17	33	43
	7	3	50	39
	8	10	64	42
	9	12	23	42
	10	12	33	33
3rd, OD 0.5	1	14	49	41
	2	11	45	27
	3	3	36	37
	4	9	42	37
	5	7	52	11
	6	2	37	31
	7	4	47	46
	8	2	49	30
	9	8	39	49
	10	12	34	31
